# Supplementary material for: [89Zr]-Atezolizumab-PET Imaging Reveals Longitudinal Alterations in PDL1 during Therapy in TNBC Preclinical Models
Source: Cancers (Basel). 2023 May 11;15(10):2708. doi: 10.3390/cancers15102708 (PMC10216761; doi:10.3390/cancers15102708)
Supplement: Supplementary file 1 [file cancers-15-02708-s001.zip]

Archive with 2 entries (2 files):
- cancers-2278238-supplementary-figures.pdf
- cancers-2278238-supplementary-methods.pdf
